# Supplementary material for: Serum Mg Isotopic Composition Reveals That Mg Dyshomeostasis Remains in Type 1 Diabetes despite the Resolution of Hypomagnesemia
Source: Int J Mol Sci. 2023 Oct 27;24(21):15683. doi: 10.3390/ijms242115683 (PMC10647222; doi:10.3390/ijms242115683)
Supplement: Supplementary file 1 [file ijms-24-15683-s001.zip]

Archive with 1 entries (1 files):
- ijms-2624394-supplementary.docx
